# Supplementary material for: A Pilot Study on the Feasibility of Developing and Implementing a Mobile App for the Acquisition of Clinical Knowledge and Competencies by Medical Students Transitioning from Preclinical to Clinical Years
Source: Int J Environ Res Public Health. 2022 Feb 27;19(5):2777. doi: 10.3390/ijerph19052777 (PMC8910514; doi:10.3390/ijerph19052777)
Supplement: Supplementary file 1 [file ijerph-19-02777-s001.zip]

Archive with 1 entries (1 files):
- ijerph-1585399-supplementary.pdf
